# Supplementary material for: Stigmasterol Protects Against Dexamethasone-Induced Muscle Atrophy by Modulating the FoxO3–MuRF1/MAFbx Signaling Pathway in C2C12 Myotubes and Mouse Skeletal Muscle
Source: Biomolecules. 2025 Nov 5;15(11):1551. doi: 10.3390/biom15111551 (PMC12650398; doi:10.3390/biom15111551)
Supplement: Supplementary file 1 [file biomolecules-15-01551-s001.zip]

Archive with 1 entries (1 files):
- biomolecules-3873098-supplementary.pptx
